# Supplementary material for: The Critical Assessment of Oxidative Stress Parameters as Potential Biomarkers of Carbon Monoxide Poisoning
Source: Int J Mol Sci. 2023 Jun 28;24(13):10784. doi: 10.3390/ijms241310784 (PMC10341785; doi:10.3390/ijms241310784)
Supplement: Supplementary file 1 [file ijms-24-10784-s001.zip]

Archive with 1 entries (1 files):
- ijms-2323583-supplementary.pdf
